# Supplementary material for: Pilates versus resistance training on trunk strength and balance adaptations in older women: a randomized controlled trial
Source: PeerJ. 2019 Nov 14;7:e7948. doi: 10.7717/peerj.7948 (PMC6859004; doi:10.7717/peerj.7948)
Supplement: Supplemental Information 2 — (1) Pilates Group, (2) Muscular Group, (3) Control Group. [file peerj-07-7948-s002.xlsx]

## Sheet: Dataset Carrasco-Poyatos
GROUP	AGE	WEIGHT1	WEIGHT2	HEIGH1	HEIGH2	BMI1	BIM2	SB TIME1	SB TIME2	SB VML1	SB VML2	SB VAP1	SB VAP2	SB VAREA1	SB VAREA2	TUG1	TUG2	TisomFlw1	TisomFlw2	TisomEXw1	TisomExw2	HisomFlw1	HisomFlw2	HisomExw1	HisomExw2	HisokFl601	HisokFl60w2	HisokEx60w1	HisokEx60w2	HisokFl120w1	HisokFl120w2	HisokEx120w1	HisokEx120w2
1	65	94.8	97.3	149.5	149.5	42.4156	43.5342	14.5	6.875	4.63	4.4	11.04	7.62	4.605	3.38	7.56	6.1	266.14	215.93	78.48	46.25	41.88	40.49	93.57	122.3	39.56	54.88	43.67	92.39	42.72	56.83	32.59	61.25
1	67	80.4	81.9	154	154	33.9012	34.5336	6.75	3.15	8.205	5.06	15.635	8.055	8.335	4.815	8.2	7.78	250.87	252.99	127.74	103.54	40.05	42.12	80.47	86.32	38.43	40.17	52.74	49.57	23.51	40.66	32.96	26.13
1	67	72.2	72.3	155.6	155.6	29.8207	29.862	6	30	4.45	0.365	11.12	0.36	4.8	0.2	6.9	6.35	200.42	340.53	66.48	99.45	35.73	56.85	95.01	75.1	46.26	41.49	35.73	27.11	55.82	39.28	10.8	27.94
1	65	75.7	76.5	164.6	164.6	27.9406	28.2359	1	16.9	9.96	1.545	12.845	4.775	6.88	2.35	5.55	6.01	149.01	257.12	72.52	104.58	59.71	64.58	123.78	147.06	58.26	70.85	92.07	71.9	60.5	66.27	44.39	34.38
1	66	65.1	65.1	148.5	148.5	29.5208	29.5208	8.125	8.125	3.6	3.6	4.145	4.145	3.51	3.51	7.95	7.95	61.29	61.29	23.2	23.2	13.21	13.21	73.43	73.43	34.1	34.1	57.3	57.3	38.71	38.71	21.51	21.51
1	65	73.1	73.3	155.6	155.6	30.1924	30.275	11	18	5.17	1.54	12.13	2.455	4.95	1.03	6.3	5.87	169.08	247.48	87.69	86.36	42.54	51.98	114.23	150.75	34.88	54.84	100.82	56.48	26.81	47.2	36.53	50.89
1	63	94.8	94.8	151.6	151.6	41.2487	41.2487	15.25	13.5	0.84	0.84	3.01	3.01	1.6	1.6	6.6	6.6	96.41	96.41	47.05	47.05	42.62	42.62	78.48	78.48	29.01	29.01	60.97	60.97	33.23	33.23	34.18	34.18
1	69	74	72.6	138.2	138.2	38.745	38.012	5	6.8	5.66	4.435	3.13	14.83	2.75	6.07	8.75624	8.17	184.73	269.97	17.84	23	16.08	27.13	99.32	100.69	27.03	25.76	34.46	38.29	11.22	20.66	12.3	19.83
1	66	66	66.2	150.5	150.5	29.1388	29.2271	21.5	30	0.725	0.39	2.985	0.29	1.045	0.2	6.45	5.9	365.45	362.69	113.64	137.16	59.85	89.27	124.85	202.42	64.09	86.4	95	131.42	71.82	95.77	61.36	92.3
1	68	73.2	72.8	154	154	30.8652	30.6966	7.15	20.6	4.03	0.53	2.795	1.78	2.06	0.705	7.1	6.8	265.44	330.63	76.64	104.4	37.84	62.09	96.04	226.24	49.45	74.04	77.73	129.67	39.34	76.92	45.49	48.08
1	66	62.4	60.4	151	151	27.3672	26.4901	4	15.55	3.55	3.195	1.89	1.37	1.96	1.38	7.2	6.61	267.47	109.11	80.77	133.61	61.22	59.11	115.38	195.7	54.01	57.45	107.37	124.67	43.75	43.87	72.44	67.05
1	70	56.8	56.8	145.6	145.6	26.7933	26.7933	23	23	1.05	1.05	1.785	1.785	0.91	0.91	6.97	6.97	154.4	154.4	92.25	92.25	51.94	51.94	116.2	116.2	47.71	47.71	56.16	56.16	42.25	42.25	39.26	39.26
1	78	75.7	75.7	152.3	152.3	32.6359	32.6359	8.9	8.9	1.29	1.29	3.985	3.985	1.52	1.52	6.6	6.6	140.29	140.29	67.11	67.11	33.03	33.03	108.32	108.32	35.54	35.54	56.14	56.14	20.74	20.74	23.91	23.91
1	67	93.9	94.9	149.8	149.8	41.8448	42.2905	16.25	19.4	1.58	1.47	3.295	4.27	1.215	1.635	7.07	6.38	163.15	198.52	63.68	86.93	39.4	26.45	75.93	176.71	26.3	44.89	43.24	52.79	34.29	36.04	24.92	38.36
1	72	58	59.1	150.1	150.1	25.7434	26.2317	30	30	0.6	0.32	1.06	0.335	0.44	0.175	6.6	6.33	211.55	36.55	128.79	144.5	52.76	36.55	53.28	144.5	43.97	60.24	62.07	25.38	44.83	41.79	47.07	15.91
1	64	86.5	87.2	164.2	164.2	32.0826	32.3422	23.5	11.5	0.51	1.23	1.165	5.795	0.515	2.17	7.63	7.89	51.21	243.58	95.72	104.7	51.21	43.58	95.72	207.45	45.43	46.44	49.13	58.14	40.35	43.46	17.23	27.87
1	72	70	69	142	142	34.7153	34.2194	26	4.65	0.405	8.49	0.79	10.56	0.335	6.71	5.8	5.61	224.86	299.57	69.29	88.41	42.14	49.57	68.86	80.58	65	56.96	54.86	48.55	42.86	45.07	31.14	24.78
1	65	80	79.7	157.7	157.7	32.1682	32.0476	22.5	14	2.195	0.755	1.58	3.95	0.91	1.33	7.4	6.97	260.88	310.79	107.25	114.68	55.63	54.58	152.75	182.31	44	46.68	30.88	20.2	29.38	36.76	10.75	10.54
1	62	80	81.6	153.7	153.7	33.8643	34.5416	10.75	3.25	2.885	7.51	6.475	10.02	2.73	5.86	6.2	6.9	209.88	167.77	81	72.79	41.38	49.51	101.25	139.71	41.38	28.43	61.63	17.16	26.63	29.29	30.63	32.35
1	73	59.8	62.6	153.5	153.5	25.3796	26.5679	22.5	9.5	1.05	4.44	1.4	2.07	0.6	1.82	7.06	6.88	278.09	372.84	82.11	103.83	45.48	52.56	136.96	218.85	54.52	77.16	61.37	75.08	61.04	53.83	70.57	57.83
2	77	76.7	75.2	153.3	153.3	32.6371	31.9988	5	4.9	4.51	1.605	9.24	4.57	4.64	2.11	7.63	8.33	182.79	177.13	89.05	98.8	44.07	40.16	81.23	103.59	55.54	59.18	67.14	70.48	36.51	50.27	44.33	52.93
2	65	79.1	80.1	164.2	164.2	29.338	29.7089	4.5	30	1.77	0.37	3.7	0.215	1.97	0.17	7.68	6.04	209.23	208.12	59.92	59.99	12.64	12.89	38.18	39.02	14.16	16.82	12.39	13.65	6.95	8.45	8.47	12.56
2	69	72.9	73.3	143	143	35.6497	35.8453	3.5	12.55	3.82	3.85	7.555	7.095	4.35	3.38	7.5	6.67	231.96	230.7	94.38	93.86	68.31	44.88	103.84	117.19	50.75	62.89	28.67	69.44	33.47	62.89	24.28	16.51
2	72	68	67	152.2	152.2	29.3548	28.9231	12	14.35	0.64	3.175	0.79	1.215	0.46	5.79	8.1	8	222.06	257.76	100.74	103.58	59.85	47.61	87.79	160.9	47.35	53.28	61.03	64.48	37.35	38.66	49.41	25.07
2	75	79.8	81.5	148.4	148.4	36.2356	37.0075	5.2	3.7	1.475	4.525	4.2	14.235	2.6	6.66	8.05	6.62	244.74	183.8	82.96	71.29	51.13	46.01	88.1	145.64	37.72	48.71	62.03	96.81	49.87	46.38	79.57	99.26
2	72	53.6	53.3	144	144	25.8488	25.7041	30	27	0.4	0.52	0.3	1	0.2	0.46	8.6	6.31	368.47	305.82	118.84	129.27	56.9	67.17	119.78	133.21	41.98	62.29	84.33	72.05	44.03	62.48	61.38	48.41
2	74	87	85.9	155	155	36.2123	35.7544	5.55	6.4	2.91	3.195	5.795	7.15	2.685	3.105	8	8.51	250.92	259.25	93.33	87.19	41.61	44.47	129.66	150.17	26.67	33.88	43.33	55.3	12.18	29.45	27.7	35.39
2	79	69	69.2	145	145	32.8181	32.9132	3.05	1.8	7	8.205	6.67	8.33	5.62	8.33	9.97	8.51	132.9	251.73	62.61	86.71	40.14	27.02	79.13	101.59	46.23	67.05	38.99	33.67	34.35	49.28	20.72	40.03
2	71	95.2	93.4	147.3	147.3	43.8764	43.0469	1.375	1.975	6.22	5.16	6.925	10.115	6.96	5.31	9.9	8.03	272.48	167.56	36.97	33.83	18.8	28.48	63.34	86.62	21.11	32.66	27.73	40.47	16.39	19.16	24.58	37.15
2	69	64.5	64.7	156	156	26.5039	26.5861	30	23.5	0.225	0.6	0.245	2.225	0.135	0.79	6.65	6.63	318.6	317.62	115.04	114.68	62.02	87.79	248.06	285.16	71.78	104.17	78.91	142.19	52.71	40.96	48.99	34.31
2	73	57.9	52.1	147.2	147.2	26.7216	24.0449	24.5	14.85	0.52	3.535	2.225	6.835	0.825	3.075	6.9	6.31	273.4	314.4	96.37	119	74.96	71.02	151.12	161.42	73.06	83.88	64.94	81.57	61.83	70.44	52.33	53.93
2	78	64.4	62.7	148	148	29.401	28.6249	25.25	24.5	0.385	1.28	0.59	2.45	0.27	1.04	10.7	9.54	256.99	297.45	73.6	87.88	26.4	42.11	128.88	146.25	17.7	54.39	31.21	70.65	12.89	52.79	16.61	51.36
2	74	72.4	72.4	146.7	146.7	33.6417	33.6417	4.65	4.65	3.25	3.25	4.24	4.24	2.61	2.61	6.85	6.85	204.97	204.97	50.83	50.83	34.94	34.94	70.99	70.99	18.09	18.09	28.31	28.31	12.29	12.29	22.1	22.1
2	76	101.2	101.2	162	162	38.5612	38.5612	6.2	6.2	5.73	5.73	5.95	5.95	4.06	4.06	10.904	10.904	125.1	125.1	62.55	62.55	25.79	25.79	60.18	60.18	23.32	23.32	30.34	30.34	26.58	26.58	19.27	19.27
2	69	63.4	63.4	151.1	151.1	27.769	27.769	24	24	0.955	0.955	1.94	1.94	0.905	0.905	6.9	6.9	362.78	362.78	110.25	110.25	70.66	70.66	151.74	151.74	46.69	46.69	69.24	69.24	49.05	49.05	51.58	51.58
2	78	67.3	67.9	140	140	34.3367	34.6429	14	8.5	2.66	1.73	3.86	3.18	1.645	1.655	7.66	7.9	182.17	172.16	51.41	72.02	19.17	18.41	90.64	71.58	14.41	27.39	16.94	15.61	20.36	44.33	24.67	31.66
2	69	58.2	58.7	153	153	24.8622	25.0758	25	30	0.515	0.33	0.955	0.34	0.405	0.19	6.46	6.7	197.42	114.14	93.64	145.32	63.92	69.34	130.24	180.07	62.89	81.09	47.08	85.86	66.84	71.38	26.8	51.28
2	80	66.5	65.4	152.5	152.5	28.5945	28.1215	6.225	19.5	1.56	1.08	4.915	4.93	2.195	1.75	8.52	7.35	210.08	236.7	89.32	227.68	50.38	56.12	94.89	107.49	34.59	61.93	68.57	94.34	32.33	50.15	51.13	95.26
2	62	75	72	142.8	142.8	36.7794	35.3082	8.75	25	2.325	0.465	4.445	1.88	1.95	0.78	7.53	7.38	200.8	254.86	50.27	104.44	50	62.22	83.87	124.58	37.87	56.25	38.93	69.17	19.73	46.81	18.67	37.36
2	78	61.2	62.2	145.5	145.5	28.9085	29.3809	20.5	24.5	1.31	0.96	2.04	1.615	1.1	0.695	6.96	5.1	327.78	390.51	129.41	150.96	67.65	77.33	195.26	248.55	70.1	67.04	58.01	94.37	48.04	63.99	40.85	83.92
2	74	67.7	69.3	152	152	29.3023	29.9948	19.75	14.45	1.67	1.645	1.66	7.445	0.905	2.605	7.24	6.63	240.92	355.56	61.15	71.57	33.38	51.66	149.48	134.2	49.04	79.51	37.08	37.37	36.93	64.36	25.85	39.25
2	80	82.5	81.2	152.2	152.2	35.6143	35.0531	6.2	3	5.73	5.645	5.95	7.245	4.06	4.615	10.904	9.5	145.94	178.2	39.52	56.53	31.76	26.48	113.82	101.85	27.52	51.35	46.3	48.03	16.97	37.44	41.09	37.07
3	68	66.8	65.8	155	155	27.8044	27.3881	3.4	18.75	4.82	0.83	7.23	1.94	4.36	0.86	7.65	8.27	244.16	244.89	61.98	62.54	39.07	39.89	91.17	91.89	35.93	36.54	54.79	55.87	34.43	36.87	41.17	40.56
3	69	99.3	99.3	155.4	155.4	41.1194	41.1194	2.5	2.5	5.42	5.72	9.915	6.97	6.77	4.515	7.7	7.7	165.8	166.03	41.5	41.89	145.72	146.23	38.37	38.98	44.1	46.23	30.9	32.45	29.3	32.45	10.8	12.67
3	74	68.1	69.1	160.2	160.2	26.5352	26.9248	7.75	7.1	1.7	3.555	3.79	9.4	1.84	4	8.3	8.04	188.55	411.72	106.61	116.35	50.51	51.37	135.24	178.15	53.6	56.3	61.97	109.84	50.81	35.31	34.95	45.73
3	65	82.4	79.9	149.5	149.5	36.8676	35.749	2.95	5.625	1.51	5.05	5.06	6.34	3.16	3.535	7.7	8.21	212.26	300.5	18.57	53.07	34.83	32.67	89.93	114.27	33.5	52.94	58.25	44.06	30.83	49.31	23.06	22.15
3	60	68.5	68.2	155.5	155.5	28.3289	28.2048	30	30	0.315	0.3	0.21	0.23	0.15	0.15	8.2	8	237.81	332.84	68.76	104.99	54.74	59.97	121.75	145.6	37.23	80.65	36.79	71.55	20	48.53	21.46	37.1
3	64	58.1	60.3	151.5	151.5	25.3134	26.2719	3.95	4.95	4.175	3.71	5.1	7.185	3.365	3.525	9.4	8.36	242	233.17	70.57	67.99	32.87	39.97	93.63	99.34	19.1	40.8	26.51	29.19	13.77	28.69	25.65	23.55
3	72	70.4	70.2	140	140	35.9184	35.8163	3	3.75	7.695	5.77	11.845	8.62	6.62	4.915	9.35	8.35	290.91	271.37	90.34	94.44	22.16	33.9	70.88	88.18	20.74	49.15	47.73	56.41	27.27	44.59	42.47	32.19
3	60	81.1	81.1	147	147	37.5307	37.5307	11.5	11.5	1.365	1.365	1.58	1.58	0.75	0.75	7.66	7.66	95.93	96.23	27.37	27.87	29.1	29.56	91.12	91.67	17.26	18.54	51.66	50.34	14.67	15.89	54.99	55.67
3	66	64.4	66.8	152	152	27.874	28.9127	30	30	0.22	0.315	0.24	0.28	0.125	0.16	9.08	7.52	304.04	325.15	114.44	105.69	54.5	68.86	127.02	148.95	47.83	64.67	60.4	66.17	64.91	58.08	52.48	31.59
3	76	88.3	88.3	149.2	149.2	39.6664	39.6664	3	3	7.695	7.695	11.845	11.845	6.62	6.62	11.3	11.3	162.51	162.51	52.66	52.66	47.2	47.2	108.2	108.2	47.7	47.7	56.2	56.2	42.3	42.3	39.4	39.4
3	62	73.2	71.8	165	165	26.8871	26.3728	30	30	0.27	0.295	0.24	0.255	0.145	0.155	7.3	7.06	290.71	324.93	143.72	117.83	61.2	55.99	143.03	165.18	58.06	60.58	53.69	129.25	66.12	77.3	42.76	83.84
3	65	68.1	68.1	159.5	159.5	26.7686	26.7686	8.75	8.75	0.99	0.99	2.655	2.655	1.08	1.08	9.9	9.9	191.78	191.78	94.13	94.13	50.51	50.51	129.37	129.37	41.7	41.7	88.84	88.84	50.22	50.22	76.21	76.21
3	63	75.8	76.1	156.8	156.8	30.8303	30.9523	30	30	0.18	0.335	0.195	0.24	0.105	0.16	9.6	8.22	208.84	136.66	114.78	75.3	35.09	50.46	88.26	90.54	69.66	54.8	85.09	51.25	54.75	37.58	65.7	39.16
3	65	80.5	80.5	142.3	142.3	39.7545	39.7545	9.375	9.375	1.43	1.43	2.69	2.69	1.095	1.095	10.1	10.1	204.72	204.72	67.95	67.95	34.53	34.53	88.94	88.94	34.16	34.16	25.09	25.09	33.91	33.91	19.13	19.13
3	63	59	58.5	159.5	159.5	23.1916	22.9951	26	21	0.445	0.69	0.855	4.25	0.39	1.44	7.9	6.63	298.47	318.97	128.31	96.58	65.93	57.61	129.32	127.69	68.98	41.88	44.58	35.38	51.86	42.05	19.66	16.75
3	67	51.7	51.2	163	163	19.4588	19.2706	30	30	0.295	0.225	0.235	0.205	0.145	0.125	6.61	7.35	415.86	492.77	153.38	154.69	85.11	93.95	136.94	160.94	76.79	82.23	107.93	138.67	59.38	92.58	56.29	71.48
3	61	73.8	73.8	157	157	29.9404	29.9404	30	30	0.295	0.295	0.23	0.23	0.145	0.145	7.07	7.07	214.5	214.5	117.89	117.89	56.23	56.23	158.67	158.67	60.3	60.3	104.61	104.61	51.49	51.49	127.64	127.64
3	66	67.16	67.4	161	161	25.9095	26.0021	3.7	9.75	3.27	1.64	5.63	10.09	3.36	3.555	8.96	8.62	193.42	161.87	86.51	70.33	20.55	20.18	80.7	36.65	24.27	23.59	36.18	11.42	16.08	32.94	31.12	16.17
